# Supplementary material for: Oligomerization and Adjuvant Activity of Peptides Derived from the VirB4-like ATPase of Clostridioides difficile
Source: Biomolecules. 2023 Jun 18;13(6):1012. doi: 10.3390/biom13061012 (PMC10296573; doi:10.3390/biom13061012)
Supplement: Supplementary file 1 [file biomolecules-13-01012-s001.zip]

Archive with 2 entries (2 files):
- Oligomerization_BelyiY_SuppleFigs_2023-05-20.pdf
- Oligomerization_BelyiY_SuppleTables_2023-05-21.pdf
